# Supplementary material for: Impacts of land use on soil carbon, nitrogen, and phosphorus in the Eastern Qilian Mountains
Source: PLoS One. 2025 Jul 14;20(7):e0326316. doi: 10.1371/journal.pone.0326316 (PMC12258590; doi:10.1371/journal.pone.0326316)
Supplement: S1 File — (XLS) [file pone.0326316.s001.xls]

## Sheet: C.N.P varies vertically
C	Grassland	Farmland	Forestland		N	Grassland	Farmland	Forestland		P	Grassland	Farmland	Forestland
0--10	49.3813	31.4091	69.8519		0--10	3.02419	2.86814	5.15572		0--10	0.581924	0.64447	0.551567
10--20	38.7846	28.2506	61.8258		10--20	3.03057	2.6421	4.34904		10--20	0.5635	0.6345	0.537642
20--30	35.3692	31.1451	44.11		20--30	3.11073	3.28893	3.37144		20--30	0.542045	0.643742	0.488436
30--40	36.7912	31.6054	40.1787		30--40	3.14481	3.37757	3.39421		30--40	0.603	0.6755	0.405864
40--50	34.7595	32.5476	36.4186		40--50	2.64681	3.3919	2.91382		40--50	0.580606	0.663	0.368685
50--60	34.8118	29.8536	35.5078		50--60	2.13814	2.70051	2.82801		50--60	0.630273	0.63353	0.422718
	standard deviation					standard deviation					standard deviation
	14.0753	4.61116	11.7797			1.37569	0.571913	2.46346			0.0908928	0.133358	0.070142
	8.47269	5.87228	14.4408			0.944031	0.847411	1.74521			0.0484384	0.116908	0.0915789
	8.03768	9.68717	15.9443			0.741195	0.793486	1.39725			0.124314	0.0876984	0.141924
	13.243	7.42071	13.4423			0.605311	0.682138	1.89054			0.116949	0.0859296	0.148332
	7.6054	11.9614	20.1692			0.816752	1.16555	0.822731			0.0691075	0.134311	0.111874
	8.17896	7.77145	17.9357			0.861973	0.308429	1.7513			0.0808915	0.158928	0.126271
average value			48.82±15.62					3.52±1.68					0.46±0.12
C	Grassland	Farmland	Forestland		N					P
50--60	34.8118	29.8536	35.5078		50--60	2.13814	2.70051	2.82801		50--60	0.630273	0.63353	0.342718
40--50	34.7595	31.5476	36.4186		40--50	2.64681	3.3919	2.91382		40--50	0.580606	0.663	0.368685
30--40	34.7912	31.6054	40.1787		30--40	3.14481	3.37757	3.39421		30--40	0.5603	0.6755	0.405864
20--30	35.3692	31.1451	44.11		20--30	3.11073	3.28893	3.57144		20--30	0.542045	0.643742	0.488436
10--20	38.7846	28.2506	61.8258		10--20	3.13057	2.6421	4.34904		10--20	0.5635	0.6345	0.537642
0--10	49.3813	31.4091	69.8519		0--10	3.12419	2.86814	5.15572		0--10	0.581924	0.64447	0.551567

## Sheet: Ecological stoichiometric time 
C	Grassland		Farmland		Forestland		N	Grassland		Farmland		Forestland		P	Grassland		Farmland		Forestland
May	42.4936	6.27767	39.3996	3.32873	57.1176	9.0135	2018-May	1.97878	0.920618	2.86107	0.247068	4.44405	1.0014	May	0.599889	0.0211281	0.606917	0.0651724	0.511611	0.0828424
Jun	40.8821	2.49159	39.8944	3.84306	56.2172	13.5721	Jun	2.8059	0.947131	2.79303	0.526719	3.87912	1.00416	Jun	0.639556	0.104826	0.7245	0.0540072	0.508111	0.0710755
Jul	27.792	4.6805	32.5769	3.78443	41.8399	7.58509	Jul	3.22688	0.800001	3.07302	0.488789	2.88585	0.862193	Jul	0.577694	0.0516097	0.601872	0.0311813	0.525722	0.0994152
Aug	28.6235	5.36215	32.6541	2.36654	43.6525	10.3265	Aug	3.3461	0.75241	2.563	0.031425	2.6322	0.5123	Aug	0.6535	0.0124	0.6418	0.021103	0.4963	0.0311023
Sep	41.4072	5.01807	33.1286	7.08879	57.5078	14.8199	Sep	2.8224	0.905192	3.16463	1.16665	3.66998	0.666525	Sep	0.640389	0.0385206	0.668556	0.0921933	0.301278	0.11957
Oct	35.8643	4.63623	31.9	2.28254	60.1609	9.41046	Oct	3.28083	0.512139	2.99628	0.384653	4.31327	0.640224	Oct	0.591861	0.0456164	0.643972	0.0699478	0.340167	0.0625041
May	45.9799	4.80509	39.5226	7.6129	47.2931	16.5162	2019-May	2.39063	0.804364	3.11552	0.96156	3.35248	0.933438	May	0.566778	0.0475695	0.734944	0.0895119	0.464	0.0861336
Jun	34.21	5.93968	39.598	4.95631	42.4121	10.267	Jun	2.62825	0.779394	3.52373	0.757638	2.4524	1.34151	Jun	0.590361	0.0866355	0.738944	0.0579215	0.514333	0.0705494
Jul	39.45	7.97216	29.2333	6.44196	49.8865	13.1847	Jul	3.12688	0.916419	3.27118	0.704407	2.35062	0.966852	Jul	0.515667	0.148492	0.490778	0.138642	0.56865	0.11964
Aug	37.75	3.18159	22.16	6.61298	43.5205	12.8386	Aug	3.37703	0.287118	2.53405	1.19393	2.50075	0.630079	Aug	0.601444	0.110595	0.5805	0.219389	0.5342	0.0836405
Sep	43.575	9.86297	18.9083	5.5023	45.35	14.0247	Sep	2.39237	0.442274	3.16463	1.16665	3.89388	0.939043	Sep	0.563778	0.14864	0.668556	0.0921933	0.357156	0.140888
Oct	45.0746	5.50683	32.4994	6.06789	56.0528	13.1694	Oct	3.31132	0.88876	2.99628	0.384653	3.96335	0.585649	Oct	0.531722	0.057799	0.643972	0.0699478	0.382111	0.172018

## Sheet: Meteorological data processing
2018	Mon	sum	P_sum	T_mean		2019	Mon	sum	P_sum	T_mean
	Jan	-141.789	0	31.7989			Jan	-328.227	2.794	41.7632
	Feb	-79.6921	3.302	20.8634			Feb	-224.157	6.604	45.9662
	Mar	2.7963	5.334	35.5492			Mar	-5.27315	2.286	25.9047
	Apr	147.852	2.286	30.0957			Apr	237.148	37.084	42.3239
	May	314.19	46.228	41.0101			May	289.222	86.614	51.7423
	Jun	491.859	27.686	41.2685			Jun	421.907	106.68	59.0136
	Jul	564.157	65.532	54.6753			Jul	505.625	80.264	53.9449
	Aug	478.468	229.616	76.4063			Aug	490.169	96.012	57.9539
	Sep	284.403	50.292	67.8364			Sep	350.75	61.976	61.5262
	Oct	97.6644	17.78	50.2344			Oct	109.373	48.006	64.2024
	Nov	-88.9306	7.366	43.8456			Nov	-81.2523	9.398	46.8825
	Dec	-331	2.54	44.1767			Dec	-212.91	1.778	30.0744

## Sheet: Ecological stoichiometric verti
C/N					C/P					N/P
50--60	16.2814	11.0548	12.5558		50--60	55.2329	47.1226	83.9988		50--60	3.3924	4.26264	6.69006
40--50	13.1326	9.59569	12.4986		40--50	59.8676	49.0914	98.7797		40--50	4.5587	5.11599	7.90328
30--40	11.699	9.35744	11.8374		30--40	61.0135	46.7882	98.9955		30--40	5.21527	5.00011	8.36293
20--30	11.3701	9.46969	13.0834		20--30	65.2513	48.3814	90.3085		20--30	5.73887	5.10907	6.90251
10--20	12.7978	10.6925	14.216		10--20	68.828	44.5242	114.994		10--20	5.37812	4.16407	8.08909
0--10	16.3288	10.951	13.5484		0--10	84.8586	48.7363	126.643		0--10	5.19688	4.45038	9.34741
